# Supplementary material for: Recurrent evolution of small body size and loss of the sword ornament in Northern swordtail fish
Source: Evolution. 2024 Sep 10;78(12):2017–31. doi: 10.1093/evolut/qpae124 (PMC11637981; doi:10.1093/evolut/qpae124)
Supplement: qpae124_suppl_Supplementary_Data [file qpae124_suppl_supplementary_data.zip]

Archive with 2 entries (2 files):
- NorthernSwordtail_Phylogeny_supplement_August29_2024.pdf
- TableS2_phenotype_data_20240624.xlsx
