# Supplementary material for: Recurrent evolution of small body size and loss of the sword ornament in Northern swordtail fish
Source: Evolution. 2024 Sep 10;78(12):2017–31. doi: 10.1093/evolut/qpae124 (PMC11637981; doi:10.1093/evolut/qpae124)
Supplement: qpae124_suppl_Supplementary_Data [file qpae124_suppl_supplementary_data.zip › TableS2_phenotype_data_20240624.xlsx]

## Sheet: phy_test_info_20240430_recode
species	sex	fish_ID	std_length	swd_length	vertical_bars	caudal_fin_pigmentation	dorsal_fin_pigmentation	sword_pigmentation	upper_sword_edge_width	upper_sword_edge_length	lower_sword_edge_width	lower_sword_edge_length	dorsal_fin_length	dorsal_fin_height	body_depth	peduncle_depth	caudal_fin_length	caudal_fin_height	false_gravid_spot	peduncle_edge	lower_edge_2_peduncle	sc	atro	carbo	cb	tactic	clade	tree_lab
Xandersi	F	Xand_F_1	27.912	0	0	0	0	0	0	0	0	0	3.971	1.835	6.64	4.067	5.494	8.162	0	5.256	0	0	0	0	0	ambiguous	P	Xand
Xandersi	F	Xand_F_2	26.828	0	0	0	0	0	0	0	0	0	3.878	2.56	7.214	4.094	5.588	9.269	0	7.267	0	0	0	0	0	ambiguous	P	Xand
Xandersi	F	Xand_F_3	25.358	0	0	0	0	0	0	0	0	0	3.884	1.837	6.352	3.839	5.528	7.15	0	6.99	0	0	0	0	0	ambiguous	P	Xand
Xandersi	F	Xand_F_4	26.191	0	0	0	0	0	0	0	0	0	4.12	1.582	6.351	3.833	5.055	7.904	0	7.008	0	0	0	0	0	ambiguous	P	Xand
Xandersi	F	Xand_F_5	25.706	0	0	0	0	0	0	0	0	0	4.646	2.122	6.499	3.669	5.057	8.699	0	6.568	0	0	0	0	0	ambiguous	P	Xand
Xandersi	M	Xand_M_1	26.714	0	0	0	0	0	0	0	0	0	3.924	1.711	7.637	3.9	6.435	10.484	1	7.579	0	0	0	0	0	ambiguous	P	Xand
Xandersi	M	Xand_M_2	25.279	0	0	0	0	0	0	0	0	0	4.04	1.327	7.233	3.779	5.93	6.425	1	7.237	0	0	0	0	0	ambiguous	P	Xand
Xandersi	M	Xand_M_3	26.278	0	0	0	0	0	0	0	0	0	3.909	1.656	7.557	4.247	5.664	7.774	1	7.793	0	0	0	0	0	ambiguous	P	Xand
Xandersi	M	Xand_M_4	26.998	1.843	0	0	0	0	0	0	0	0	4.042	1.568	7.523	4.149	5.338	6.989	1	7.78	0	0	0	0	0	ambiguous	P	Xand
Xandersi	M	Xand_M_5	26.491	3.717	0	0	0	0	0	0	0	0	3.717	1.846	7.297	3.916	5.546	8.806	1	7.84	0	0	0	0	0	ambiguous	P	Xand
Xclemenciae	F	Xclem_F_1	35.477	0	0	1	0	0	0	0	0	0	7.436	2.507	8.969	5.228	8.221	10.1	0	0	0	0	0	0	0	courter	SS	Xcle
Xclemenciae	F	Xclem_F_2	32.121	0	0	1	0	0	0	0	0	0	5.351	2.268	7.892	4.721	7.469	9.237	0	0	0	0	0	0	0	courter	SS	Xcle
Xclemenciae	F	Xclem_F_3	33.141	0	0	1	0	0	0	0	0	0	5.028	1.956	8.272	4.999	8.362	10.318	0	0	0	0	0	0	0	courter	SS	Xcle
Xclemenciae	F	Xclem_F_4	33.533	0	0	1	0	0	0	0	0	0	5.408	2.709	8.293	5.001	8.318	11.042	0	1.56	0	0	0	0	0	courter	SS	Xcle
Xclemenciae	F	Xclem_F_5	31.09	0	0	1	0	0	0	0	0	0	5.044	2.314	7.703	4.45	7.371	8.327	0	1.981	0	0	0	0	0	courter	SS	Xcle
Xclemenciae	M	Xclem_M_1	34.131	9.179	0	1	0	1	0.445	5.682	0.27	31.417	6.198	2.871	7.755	5.721	8.503	7.816	0	3.979	17.303	0	0	0	0	courter	SS	Xcle
Xclemenciae	M	Xclem_M_2	37.238	10.979	0	1	0	1	0.531	5.862	0.252	26.586	6.739	3.526	9.687	6.294	9.563	9.453	0	5.641	20.479	0	0	0	0	courter	SS	Xcle
Xclemenciae	M	Xclem_M_3	34.059	4.385	0	1	0	1	0.387	1.958	0.242	17.867	6.822	3.979	7.628	5.575	8.981	7.732	0	4.363	13.319	0	0	0	0	courter	SS	Xcle
Xclemenciae	M	Xclem_M_4	35.699	6.25	0	1	0	1	0.226	5.053	0.402	20.085	6.213	3.811	8.586	5.768	8.956	7.511	0	4.692	15.318	0	0	0	0	courter	SS	Xcle
Xclemenciae	M	Xclem_M_5	30.905	4.387	0	1	0	1	0.36	1.533	0.408	17.351	5.361	2.822	7.606	5.215	7.982	8.133	0	5.07	11.968	0	0	0	0	courter	SS	Xcle
Xcouchianus	F	Xcouc_F_1	24.442	0	0	0	0	0	0	0	0	0	3.695	1.802	6.774	3.461	3.794	6.72	0	0	0	0	0	0	0	ambiguous	P	Xcou
Xcouchianus	F	Xcouc_F_2	23.782	0	0	0	0	0	0	0	0	0	4.171	1.818	6.544	3.472	4.991	5.266	0	0	0	0	0	0	0	ambiguous	P	Xcou
Xcouchianus	F	Xcouc_F_3	24.083	0	0	0	0	0	0	0	0	0	3.781	1.715	6.101	3.355	4.749	6.378	0	0	0	0	0	0	0	ambiguous	P	Xcou
Xcouchianus	F	Xcouc_F_4	23.963	0	0	0	0	0	0	0	0	0	4.799	2.224	6.44	4.442	5.12	5.852	0	0	0	0	0	0	0	ambiguous	P	Xcou
Xcouchianus	F	Xcouc_F_5	24.094	0	0	0	0	0	0	0	0	0	1.309	1.474	6.81	3.497	4.864	6.012	0	0	0	0	0	1	0	ambiguous	P	Xcou
Xcouchianus	M	Xcouc_M_1	21.547	0	0	0	0	0	0	0	0	0	2.292	2.159	5.874	3.211	4.794	6.715	0	0	0	0	0	1	0	ambiguous	P	Xcou
Xcouchianus	M	Xcouc_M_2	26.023	0	0	0	0	0	0	0	0	0	4.062	2.477	7.244	4.073	5.794	7.137	0	0	0	0	0	0	0	ambiguous	P	Xcou
Xcouchianus	M	Xcouc_M_3	25.029	0	0	0	0	0	0	0	0	0	4.088	2.561	7.543	3.816	5.64	8.235	0	0	0	0	0	0	0	ambiguous	P	Xcou
Xcouchianus	M	Xcouc_M_4	24.564	0	0	0	0	0	0	0	0	0	3.37	2.694	7.067	3.702	5.476	7.523	0	0	0	0	0	0	0	ambiguous	P	Xcou
Xcouchianus	M	Xcouc_M_5	24.954	0	0	0	0	0	0	0	0	0	3.741	3.101	7.177	3.683	5.203	6.306	0	0	0	0	0	0	0	ambiguous	P	Xcou
Xevelynae	F	Xevel_F_1	27.205	0	0	0	0	0	0	0	0	0	4.229	2.094	7.654	4.068	6.065	7.278	0	0	0	0	0	0	0	ambiguous	P	Xeve
Xevelynae	F	Xevel_F_2	27.148	0	0	0	0	0	0	0	0	0	4.82	1.911	7.18	3.863	6.349	6.767	0	0	0	0	0	0	0	ambiguous	P	Xeve
Xevelynae	F	Xevel_F_3	30.889	0	0	0	0	0	0	0	0	0	5.623	1.651	8.634	4.624	6.6	8.504	0	0	0	0	0	0	0	ambiguous	P	Xeve
Xevelynae	F	Xevel_F_4	29.851	0	0	0	0	0	0	0	0	0	5.037	1.475	8.493	4.13	6.73	8.013	0	0	0	0	0	0	0	ambiguous	P	Xeve
Xevelynae	F	Xevel_F_5	30.979	0	0	0	0	0	0	0	0	0	5.889	1.196	8.786	4.534	6.827	8.919	0	0	0	0	0	0	0	ambiguous	P	Xeve
Xevelynae	M	Xevel_M_1	27.474	0	0	1	1	0	0	0	0	0	5.277	3.255	7.878	4.644	5.993	9.186	1	0	0	0	0	0	0	ambiguous	P	Xeve
Xevelynae	M	Xevel_M_2	28.061	0	0	1	1	0	0	0	0	0	6.077	3.952	7.876	4.432	5.585	7.294	1	0	0	0	0	0	0	ambiguous	P	Xeve
Xevelynae	M	Xevel_M_3	27.573	0	0	1	1	0	0	0	0	0	5.816	2.735	7.849	4.481	5.897	8.089	1	0	0	0	0	0	0	ambiguous	P	Xeve
Xevelynae	M	Xevel_M_4	27.411	0	0	1	1	0	0	0	0	0	5.301	2.557	8.006	4.651	6.011	8.847	1	0	0	0	0	0	0	ambiguous	P	Xeve
Xevelynae	M	Xevel_M_5	27.187	0	0	1	1	0	0	0	0	0	5.383	2.527	8.058	4.444	5.965	8.847	1	0	0	0	0	0	0	ambiguous	P	Xeve
Xmeyeri	M	Xmeye_M_1	21.681	0	0	0	0	0	0	0	0	0	3.57	2.525	5.509	3.243	4.964	5.723	0	0	0	0	0	0	0	ambiguous	P	Xmey
Xmeyeri	M	Xmeye_M_2	22.384	0	0	0	0	0	0	0	0	0	5.435	1.509	5.818	3.297	4.9	7.402	0	0	0	0	0	0	0	ambiguous	P	Xmey
Xmeyeri	M	Xmeye_M_3	23.021	0	0	0	0	0	0	0	0	0	3.058	2.364	5.852	3.236	4.994	7.236	0	0	0	0	0	0	0	ambiguous	P	Xmey
Xmeyeri	M	Xmeye_M_4	23.461	0	0	0	0	0	0	0	0	0	5.98	2.5	6.093	3.384	5.322	8.48	0	0	0	0	0	0	0	ambiguous	P	Xmey
Xmeyeri	M	Xmeye_M_5	21.886	0	0	0	0	0	0	0	0	0	3.648	2.543	5.861	3.214	4.986	6.374	0	0	0	0	0	0	0	ambiguous	P	Xmey
Xmeyeri	F	Xmeye_F_1	23.974	0	0	0	0	0	0	0	0	0	3.856	1.982	5.802	3.285	4.568	8.171	0	0	0	0	0	0	0	ambiguous	P	Xmey
Xmeyeri	F	Xmeye_F_2	24.494	0	0	0	0	0	0	0	0	0	3.782	1.483	5.832	3.248	5.053	7.093	0	0	0	0	0	0	0	ambiguous	P	Xmey
Xmeyeri	F	Xmeye_F_3	25.034	0	0	0	0	0	0	0	0	0	3.79	1.94	5.775	3.215	4.724	8.46	0	0	0	0	0	0	0	ambiguous	P	Xmey
Xmeyeri	F	Xmeye_F_4	25.747	0	0	0	0	0	0	0	0	0	3.944	1.489	6.566	3.596	5.168	8.761	0	0	0	0	0	0	0	ambiguous	P	Xmey
Xmeyeri	F	Xmeye_F_5	24.651	0	0	0	0	0	0	0	0	0	3.49	1.323	5.754	3.107	5.128	5.159	0	0	0	0	0	0	0	ambiguous	P	Xmey
Xmilleri	F	Xmill_F_1	24.481	0	0	0	0	0	0	0	0	0	3.555	1.921	6.658	3.38	5.818	6.348	0	7.088	0	0	0	0	0	ambiguous	P	Xmil
Xmilleri	F	Xmill_F_2	23.414	0	0	0	0	0	0	0	0	0	3.008	1.47	6.362	3.09	5.549	7.768	0	7.097	0	0	0	0	0	ambiguous	P	Xmil
Xmilleri	F	Xmill_F_3	22.327	0	0	0	0	0	0	0	0	0	4.468	1.965	6.097	3.062	5.292	7.555	0	6.392	0	0	0	0	0	ambiguous	P	Xmil
Xmilleri	F	Xmill_F_4	23.468	0	0	0	0	0	0	0	0	0	2.809	1.792	6.371	3.241	5.875	7.553	0	6.874	0	0	0	0	0	ambiguous	P	Xmil
Xmilleri	F	Xmill_F_5	24.305	0	0	0	0	0	0	0	0	0	3.399	1.52	6.532	3.278	5.674	7.917	0	6.925	0	0	0	0	0	ambiguous	P	Xmil
Xmilleri	M	Xmill_M_1	25.922	0	2	1	1	0	0	0	0	0	3.425	1.915	7.607	3.908	6.096	8.101	1	8.254	0	0	0	0	0	ambiguous	P	Xmil
Xmilleri	M	Xmill_M_2	26.023	0	1	1	1	0	0	0	0	0	4.943	1.997	7.522	3.973	6.272	8.404	1	8.738	0	0	0	0	0	ambiguous	P	Xmil
Xmilleri	M	Xmill_M_3	25.246	0	2	1	1	0	0	0	0	0	4.069	2.325	7.603	3.833	6.273	7.938	1	8.268	0	0	0	0	0	ambiguous	P	Xmil
Xmilleri	M	Xmill_M_4	25.202	0	4	1	1	0	0	0	0	0	3.712	2.645	7.211	3.779	5.962	7.147	1	7.804	0	0	0	0	0	ambiguous	P	Xmil
Xmilleri	M	Xmill_M_5	25.312	0	2	1	1	0	0	0	0	0	4.114	1.931	7.392	3.784	6.004	8.062	1	8.869	0	0	0	0	0	ambiguous	P	Xmil
Xmonticolus	M	Xmont_M_1	34.555	3.102	0	1	1	1	0.742	8.608	0.261	23.425	6.894	2.034	8.531	4.861	7.412	8.611	0	11.548	11.723	0	0	0	0	courter	SS	Xmot
Xmonticolus	M	Xmont_M_2	31.035	3.693	0	1	1	1	0.699	7.76	0.228	20.777	4.461	1.759	7.723	4.507	7.199	7.696	0	9.78	10.758	0	0	0	0	courter	SS	Xmot
Xmonticolus	M	Xmont_M_3	35.948	4.624	0	1	0	1	0.827	12.37	0.267	23.866	7.768	2.617	9.21	5.394	8.464	8.727	0	10.236	13.658	0	0	0	0	courter	SS	Xmot
Xmonticolus	M	Xmont_M_4	32.162	1.572	0	1	0	1	0.51	8.28	0.235	15.16	4.736	1.803	8.006	4.569	7.202	10.277	0	6.443	8.688	0	0	0	0	courter	SS	Xmot
Xmonticolus	F	Xmont_F_1	31.599	0	0	1	0	0	0	0	0	0	5.747	2.528	8.216	4.227	7.473	9.421	0	5.675	0	0	0	0	0	courter	SS	Xmot
Xmonticolus	F	Xmont_F_2	29.534	0	0	1	0	0	0	0	0	0	3.464	2.168	7.598	3.888	6.309	8.095	0	4.071	0	0	0	0	0	courter	SS	Xmot
Xmonticolus	F	Xmont_F_3	25.72	0	0	1	0	0	0	0	0	0	3.727	1.765	6.571	3.508	5.833	5.261	0	4.177	0	0	0	0	0	courter	SS	Xmot
Xmonticolus	F	Xmont_F_4	30.22	0	0	1	0	0	0	0	0	0	4.378	1.182	7.602	4.091	6.663	7.36	0	4.486	0	0	0	0	0	courter	SS	Xmot
Xmonticolus	F	Xmont_F_5	37.498	0	0	1	0	0	0	0	0	0	6.972	2.828	9.686	4.946	7.774	9.039	0	0	0	0	0	0	0	courter	SS	Xmot
Xsignum	M	Xsig_M_1	36.908	10.573	0	0	0	1	1.011	12.587	0.593	33.015	5.905	2.736	8.404	5.772	7.292	10.524	0	16.694	16.411	0	0	0	0	courter	SS	Xsig
Xsignum	F	Xsig_F_2	32.02	0	0	1	0	0	0	0	0	0	5.504	4.881	9.02	4.873	9.212	10.219	0	9.255	0	0	0	0	0	courter	SS	Xsig
Xsignum	F	Xsig_F_3	32.34	0	0	1	0	0	0	0	0	0	6.058	2.299	9.174	5.076	9.093	12.186	0	10.204	0	0	0	0	0	courter	SS	Xsig
Xsignum	F	Xsig_F_4	30.858	0	0	1	0	0	0	0	0	0	5.124	2.458	9	5.11	8.724	11.612	0	9.373	0	0	0	0	0	courter	SS	Xsig
Xsignum	F	Xsig_F_5	32.964	0	0	1	0	0	0	0	0	0	4.919	3.956	9.304	5.104	9.204	11.749	0	10.161	0	0	0	0	0	courter	SS	Xsig
Xsignum	F	Xsig_F_1	36.825	0	0	1	0	0	0	0	0	0	6.244	4.87	10.627	5.84	9.513	8.304	0	10.578	0	0	0	0	0	courter	SS	Xsig
Xsignum	M	Xsig_M_2	39.574	15.377	0	1	0	1	1.218	11.265	0.652	38.973	7.058	4.054	10.828	6.621	10.693	10.502	0	13.645	25.367	0	0	0	0	courter	SS	Xsig
Xgordoni	M	Xgor_M_1	25.66	0	0	0	0	0	0	0	0	0	4.752	2.165	7.099	4.002	4.109	5.898	1	0	0	0	0	0	0	ambiguous	P	Xgor
Xgordoni	M	Xgor_M_2	24.477	0	0	0	0	0	0	0	0	0	4.889	2.854	6.494	3.912	4.48	5.929	1	0	0	0	0	0	0	ambiguous	P	Xgor
Xgordoni	M	Xgor_M_3	24.506	0	0	0	0	0	0	0	0	0	5.127	2.861	6.317	3.791	4.377	7.032	1	0	0	0	0	0	0	ambiguous	P	Xgor
Xgordoni	F	Xgor_F_1	23.019	0	0	0	0	0	0	0	0	0	4.188	1.898	5.646	3.479	3.595	5.813	0	0	0	0	0	0	0	ambiguous	P	Xgor
Xgordoni	F	Xgor_F_2	22.086	0	0	0	0	0	0	0	0	0	2.249	2.073	5.675	3.256	3.933	6.863	0	0	0	0	0	0	0	ambiguous	P	Xgor
Xgordoni	F	Xgor_F_4	28.028	0	0	0	0	0	0	0	0	0	2.688	2.882	7.843	4.144	5.184	8.388	0	0	0	0	0	0	0	ambiguous	P	Xgor
Xgordoni	M	Xgor_M_4	27.728	0	0	0	0	0	0	0	0	0	5.302	3.578	8.363	4.717	5.664	9.694	1	0	0	0	0	0	0	ambiguous	P	Xgor
Xgordoni	F	Xgor_F_5	30.195	0	0	0	0	0	0	0	0	0	2.971	2.202	9.127	4.769	4.841	10.294	0	0	0	0	0	0	0	ambiguous	P	Xgor
Xgordoni	M	Xgor_M_5	26.587	0	0	0	0	0	0	0	0	0	5.264	3.792	8.213	4.538	5.54	8.047	1	0	0	0	0	0	0	ambiguous	P	Xgor
Xalvarezi	M	Xalv_M_1	42.18	28.936	0	0	0	1	0.904	36.016	0.83	46.988	9.634	6.535	10.06	6.634	11.125	12.946	0	8.73	38.474	0	0	0	0	courter	SS	Xalv
Xalvarezi	F	Xalv_F_1	43.382	0	0	1	0	0	0	0	0	0	10.717	5.059	10.782	5.971	11.422	14.845	0	0	0	0	0	0	0	courter	SS	Xalv
Xalvarezi	F	Xalv_F_2	36.696	0	0	1	0	0	0	0	0	0	7.388	3.316	9.411	5.212	9.685	11.963	0	3.711	0	0	0	0	0	courter	SS	Xalv
Xalvarezi	M	Xalv_M_2	45.781	23.823	0	1	0	1	1.503	28.31	0.924	41.954	12.809	5.466	11.068	7.246	11.538	12.466	0	8.768	33.008	0	0	0	0	courter	SS	Xalv
Xalvarezi	F	Xalv_F_3	40.502	0	0	1	0	0	0	0	0	0	8.543	5.415	10.663	5.842	10.232	12.303	0	2.75	0	0	0	0	0	courter	SS	Xalv
Xalvarezi	M	Xalv_M_3	43.815	24.964	0	1	0	1	1.471	31.672	0.724	36.448	10.282	5.252	10.537	7.008	10.655	10.997	0	3.71	32.475	0	0	0	0	courter	SS	Xalv
Xalvarezi	F	Xalv_F_4	35.549	0	0	1	0	0	0	0	0	0	7.46	3.137	8.426	5.078	9.165	10.966	0	9.741	0	0	0	0	0	courter	SS	Xalv
Xalvarezi	M	Xalv_M_4	42.73	20.393	0	1	0	1	1.409	20.636	0.625	32.044	9.843	5.616	10.94	6.946	10.906	11.491	0	2.875	28.88	0	0	0	0	courter	SS	Xalv
Xbirchmanni	M	COAC-V1-18-02-M-R	49.726	0	0	1	1	0	0	0	0	0	13.833	8.086	16.432	10.89	12.743	19.041	1	0	0	0	0	1	0	courter	NS	Xbir
Xbirchmanni	M	COAC-V1-18-03-M-R	48.952	0	0	1	1	0	0	0	0	0	13.211	9.652	17.277	10.994	13.5	16.76	0	0	0	0	0	0	0	courter	NS	Xbir
Xbirchmanni	M	COAC-V1-18-04-M-R	54.24	0	7	1	1	0	0	0	0	0	16.403	12.293	19.842	12.189	14.173	19.72	0	0	0	0	0	0	0	courter	NS	Xbir
Xbirchmanni	M	COAC-V1-18-06-M-R	45.424	0.883	6	1	1	1	0	0	0	0	12.911	10.581	15.106	9.909	11.964	17.492	0	0	0	0	0	0	0	courter	NS	Xbir
Xbirchmanni	M	COAC-V1-18-09-M-R	59.587	0.968	6	1	1	0	0	0	0	0	20.2	18.011	23.775	14.419	15.874	22.585	0	0	0	0	0	1	0	courter	NS	Xbir
Xbirchmanni	F	Xbir-COAC-TD1-1-F-01	39.609	0	7	1	1	0	0	0	0	0	9.686	5.78	12.445	6.744	11.424	12.699	0	0	0	1	0	0	0	courter	NS	Xbir
Xbirchmanni	F	Xbir-COAC-TD1-1-F-02	36.304	0	0	1	1	0	0	0	0	0	9.011	5.047	10.617	5.666	10.445	8.302	0	0	0	1	0	0	0	courter	NS	Xbir
Xbirchmanni	F	Xbir-COAC-TD1-1-F-03	36.328	0	0	1	1	0	0	0	0	0	8.397	3.916	10.976	6.628	9.412	11.654	0	0	0	0	0	0	0	courter	NS	Xbir
Xbirchmanni	F	Xbir-COAC-TD1-1-F-04	39.828	0	5	1	1	0	0	0	0	0	9.663	4.915	12.099	6.479	10.711	10.536	0	0	0	1	0	0	0	courter	NS	Xbir
Xbirchmanni	F	Xbir-COAC-TD1-1-F-05	30.663	0	0	1	1	0	0	0	0	0	6.811	3.249	9.057	5.117	7.695	7.903	0	0	0	1	0	0	0	courter	NS	Xbir
Xcontinens	M	ROJF-18-XI-22-Xcon-01-M	22.935	0	0	0	0	0	0	0	0	0	3.689	2.665	6.081	3.325	5.723	4.383	0	9.91	0	0	0	0	0	sneaker	NS	Xcon
Xcontinens	M	ROJF-18-XI-22-Xcon-02-M	21.521	0	0	0	0	0	0	0	0	0	3.482	2.316	5.758	3.058	5.377	3.392	0	9.332	0	0	0	0	0	sneaker	NS	Xcon
Xcontinens	M	ROJF-18-XI-22-Xcon-03-M	23.006	0	0	0	0	0	0	0	0	0	4.342	2.666	6.193	3.372	5.362	4.926	0	9.493	0	0	0	0	0	sneaker	NS	Xcon
Xcontinens	M	ROJF-18-XI-22-Xcon-04-M	23.699	0	0	0	0	0	0	0	0	0	4.119	2.917	6.41	3.313	6.026	4.343	0	10.172	0	0	0	0	0	sneaker	NS	Xcon
Xcontinens	M	ROJF-18-XI-22-Xcon-05-M	21.605	0	0	0	0	0	0	0	0	0	4.154	2.387	5.586	3.033	5.195	3.07	0	8.969	0	0	0	0	0	sneaker	NS	Xcon
Xcontinens	F	ROJF-18-XI-22-Xcon-01-F	21.888	0	0	0	0	0	0	0	0	0	4.038	2.507	6.616	3.427	6.043	3.243	0	9.455	0	0	0	0	0	sneaker	NS	Xcon
Xcontinens	F	ROJF-18-XI-22-Xcon-02-F	23.347	0	0	0	0	0	0	0	0	0	4.534	2.327	5.958	3.336	5.833	3.225	0	9.163	0	0	0	0	0	sneaker	NS	Xcon
Xcontinens	F	ROJF-18-XI-22-Xcon-03-F	24.005	0	0	0	0	0	0	0	0	0	4.109	2.559	6.002	3.402	5.445	3.654	0	8.652	0	0	0	0	0	sneaker	NS	Xcon
Xcontinens	F	ROJF-18-XI-22-Xcon-04-F	23.659	0	0	0	0	0	0	0	0	0	4	2.468	6.067	3.162	5.708	3.292	0	9.171	0	0	0	0	0	sneaker	NS	Xcon
Xcontinens	F	ROJF-18-XI-22-Xcon-05-F	30.776	0	0	0	0	0	0	0	0	0	6.171	3.361	7.692	3.836	6.755	3.803	0	11.329	0	0	0	0	0	sneaker	NS	Xcon
Xcortezi	M	Xcor-PTHC-I-20-M-14-L	32.222	5.865	8	1	0	0	0.2	11.793	0.211	15.323	7.87	6.468	10.909	6.157	8.815	11.012	0	2.617	12.533	0	0	0	0	courter	NS	Xcor
Xcortezi	M	Xcor-PTHC-I-20-M-15-L	28.712	4.97	0	1	0	0	0.201	6.457	0.155	13.321	7.507	5.911	9.84	5.71	7.927	9.094	1	2.158	11.13	0	0	1	0	courter	NS	Xcor
Xcortezi	M	Xcor-PTHC-I-20-M-17-L	30.578	8.597	0	0	0	0	0.192	10.147	0.22	16.722	7.109	7.191	10.125	6.664	8.972	9.197	0	1.861	14.907	0	0	0	0	courter	NS	Xcor
Xcortezi	M	Xcor-PTHC-I-20-M-19-L	22.923	4.997	0	0	0	0	0.163	4.951	0.16	11.352	5.808	4.162	7.007	4.34	6.397	6.54	0	1.767	10.067	0	0	0	1	courter	NS	Xcor
Xcortezi	M	Xcor-PTHC-I-20-M-24-L	25.807	2.946	0	0	0	0	0.158	7.223	0.186	9.33	6.12	4.96	7.247	4.671	5.82	8.622	0	1.09	8.414	0	0	0	1	courter	NS	Xcor
Xcortezi	F	Xcor-PTHC-I-20-F-18-L	27.762	0	0	0	0	0	0	0	0	0	5.622	2.919	7.665	4.543	6.567	6.22	0	0	0	0	0	0	0	courter	NS	Xcor
Xcortezi	F	Xcor-PTHC-I-20-F-20-L	29.496	0	0	0	0	0	0	0	0	0	5.98	3.474	8.31	5.183	6.823	6.437	0	0	0	0	0	0	0	courter	NS	Xcor
Xcortezi	F	Xcor-PTHC-I-20-F-25-L	28.739	0	0	0	0	0	0	0	0	0	6.203	4.302	8.299	4.75	7.143	7.75	0	0	0	0	0	0	0	courter	NS	Xcor
Xcortezi	F	Xcor-PTHC-I-20-F-26-L	28.753	0	0	0	0	0	0	0	0	0	5.55	3.201	8.79	4.856	6.868	9.182	0	7.22	0	0	0	0	0	courter	NS	Xcor
Xcortezi	F	Xcor-PTHC-I-20-F-27-L	25.371	0	0	0	0	0	0	0	0	0	5.684	2.665	7.19	4.348	5.999	4.963	0	0	0	0	0	0	0	courter	NS	Xcor
Xmalinche	M	Xmal-CHIC-OC1-3-M-01	33.641	5.956	5	0	0	0	0.2	12.775	0.23	26.728	7.967	5.601	9.887	6.546	8.796	7.007	0	12.821	14.888	0	0	0	0	courter	NS	Xmal
Xmalinche	M	Xmal-CHIC-OC1-3-M-02	34.595	6.78	0	1	0	1	0.228	14.529	0.279	29.172	8.18	6.042	10	6.879	9.939	10.145	0	13.009	16.278	0	0	0	0	courter	NS	Xmal
Xmalinche	M	Xmal-CHIC-OC1-3-M-03	32.889	6.566	3	0	0	0	0.197	13.756	0.277	27.935	7.926	5.582	9.615	6.66	8.498	7.862	0	12.44	15.465	0	0	0	0	courter	NS	Xmal
Xmalinche	M	Xmal-CHIC-OC1-3-M-04	36.089	9.607	5	1	1	1	0.194	17.484	0.312	28.859	9.022	6.534	10.605	7.301	9.854	10	0	9.62	19.266	0	0	0	0	courter	NS	Xmal
Xmalinche	M	Xmal-CHIC-OC1-3-M-05	35.636	8.863	8	0	0	0	0.162	15.738	0.274	28.403	5.87	5.796	9.579	7.225	9.458	9.391	0	18.473	9.089	0	0	0	0	courter	NS	Xmal
Xmalinche	F	Xmal-CHIC-OC2-3-F-01	39.777	0	0	1	0	0	0	0	0	0	9.363	4.157	11.487	6.73	9.926	8.597	0	0	0	0	0	0	0	courter	NS	Xmal
Xmalinche	F	Xmal-CHIC-OC2-3-F-02	39.199	0	0	1	0	0	0	0	0	0	8.492	3.936	11.877	6.819	9.371	10.453	0	0	0	0	0	0	0	courter	NS	Xmal
Xmalinche	F	Xmal-CHIC-OC2-3-F-03	39.123	0	0	1	0	0	0	0	0	0	8.563	4.17	11.373	6.833	9.534	11.825	0	0	0	0	0	0	0	courter	NS	Xmal
Xmalinche	F	Xmal-CHIC-OC2-3-F-04	41.508	0	0	1	0	0	0	0	0	0	9.463	4.448	11.943	6.93	9.234	10.643	0	0	0	0	0	0	0	courter	NS	Xmal
Xmalinche	F	Xmal-CHIC-OC2-3-F-05	33.502	0	0	1	0	0	0	0	0	0	6.212	3.32	9.23	5.214	7.832	9.339	0	0	0	0	0	0	0	courter	NS	Xmal
Xmayae	M	Xmayae-XGSC-M-01	38.91	14.969	0	1	0	0	0.366	23.89	0.297	32.617	12.581	4.952	10.52	6.757	12.701	11.529	0	8.277	24.196	0	0	0	0	courter	SS	Xmay
Xmayae	M	Xmayae-XGSC-M-02	40.935	20.387	0	0	0	2	0.43	27.795	0.587	42.72	9.85	4.893	10.284	7.022	11.995	11.313	0	13.929	29.957	0	0	0	0	courter	SS	Xmay
Xmayae	M	Xmayae-XGSC-M-03	41.889	16.409	0	1	0	1	0.37	25.072	0.438	31.406	13.367	4.551	12.217	7.282	12.696	12.232	0	5.364	26.247	0	0	0	0	courter	SS	Xmay
Xmayae	M	Xmayae-XGSC-M-04	48.717	19.385	0	1	0	2	0.371	29.067	0.836	48.571	12.017	6.38	12.578	9.433	14.82	14.878	0	18.231	30.018	0	0	0	0	courter	SS	Xmay
Xmayae	M	Xmayae-XGSC-M-05	50.767	17.155	0	0	0	2	0.37	26.154	0.616	47.438	13.647	6.531	12.541	9.275	16.691	18.137	0	18.686	28.227	0	0	0	0	courter	SS	Xmay
Xmayae	F	Xmayae-XGSC-F-01	30.119	0	0	0	0	0	0	0	0	0	8.761	3.415	9.015	4.784	8.948	9.847	0	7.259	0	0	0	0	0	courter	SS	Xmay
Xmayae	F	Xmayae-XGSC-F-02	33.662	0	0	1	0	0	0	0	0	0	8.983	3.003	10.767	5.963	10.564	12.314	0	6.468	0	0	0	0	0	courter	SS	Xmay
Xmayae	F	Xmayae-XGSC-F-03	28.585	0	0	0	0	0	0	0	0	0	6.292	2.955	8.103	4.405	8.405	9.207	0	7.952	0	0	0	0	0	courter	SS	Xmay
Xmayae	F	Xmayae-XGSC-F-04	25.077	0	0	0	0	0	0	0	0	0	5.588	2.732	6.88	3.986	7.644	6.542	0	6.594	0	0	0	0	0	courter	SS	Xmay
Xmayae	F	Xmayae-XGSC-F-05	33.075	0	0	1	0	0	0	0	0	0	8.002	3.878	9.768	5.734	10.128	10.865	0	9.02	0	0	0	0	0	courter	SS	Xmay
Xmontezumae	M	Xmont-XGSC-OjoCal-M-1	33.644	26.746	0	1	0	1	1.654	34.047	0.971	46.346	6.866	5.466	9.259	5.322	8.507	9.227	0	10.932	35.775	0	0	1	0	courter	NS	Xmon
Xmontezumae	M	Xmont-XGSC-OjoCal-M-2	34.312	29.259	0	1	0	1	1.61	37.062	0.811	50.605	7.164	5.025	9.646	5.547	8.59	10.892	0	11.792	39.113	0	0	0	0	courter	NS	Xmon
Xmontezumae	M	Xmont-XGSC-OjoCal-M-3	32.676	34.47	0	1	0	1	1.608	42.271	0.963	54.844	10.857	6.132	8.978	5.455	8.684	5.996	0	10.926	43.721	0	0	0	0	courter	NS	Xmon
Xmontezumae	M	Xmont-XGSC-Rascon-M-1	35.802	30.124	0	1	0	1	2.581	35.466	0.934	50.022	10.882	5.747	10.578	6.844	10.62	12.757	0	10.058	40.36	0	0	0	0	courter	NS	Xmon
Xmontezumae	M	Xmont-XGSC-Rascon-M-2	38.843	47.04	0	0	0	1	2.292	54.238	0.964	66.516	9.749	7.906	11.917	7.502	11.067	10.183	0	9.203	57.481	0	0	0	0	courter	NS	Xmon
Xmontezumae	F	Xmont-XGSC-OjoCal-F-1	27.633	0	0	1	0	0	0	0	0	0	4.661	2.266	7.239	3.736	7.077	8.759	0	7.588	0	0	0	0	0	courter	NS	Xmon
Xmontezumae	F	Xmont-XGSC-OjoCal-F-2	29.06	0	0	1	0	0	0	0	0	0	4.678	21.78	7.676	3.884	7.314	8.857	0	8.146	0	0	0	0	0	courter	NS	Xmon
Xmontezumae	F	Xmont-XGSC-OjoCal-F-3	28.442	0	0	1	0	0	0	0	0	0	5.51	2.287	7.678	3.983	7.329	9.702	0	8.234	0	0	0	0	0	courter	NS	Xmon
Xmontezumae	F	Xmont-XGSC-OjoCal-F-4	27.146	0	0	1	0	0	0	0	0	0	4.86	2.709	7.378	3.715	6.595	9.53	0	7.763	0	0	0	0	0	courter	NS	Xmon
Xmontezumae	F	Xmont-XGSC-OjoCal-F-5	25.979	0	0	1	0	0	0	0	0	0	4.331	1.854	6.407	3.493	6.819	8.524	0	7.469	0	0	0	0	0	courter	NS	Xmon
Xnezahualcoyotl	M	Xnez-TANC-B1-1-M-08	34.502	12.902	7	1	1	1	0.379	20.362	0.574	22.134	8.559	5.103	10.613	7.649	9.13	10.127	0	0	22.44	0	0	0	0	courter	NS	Xnez
Xnezahualcoyotl	M	Xnez-TANC-B1-1-M-09	37.424	16.92	3	1	1	1	0.295	24.107	0.421	26.299	8.311	5.859	11.017	7.99	9.273	12.184	0	0	26.754	0	0	1	0	courter	NS	Xnez
Xnezahualcoyotl	M	Xnez-TANC-B1-1-M-10	39.075	13.149	0	1	1	1	0.271	17.43	0.293	27.958	8.375	6.017	11.556	8.075	9.579	7.774	1	5.228	23.051	0	1	0	0	courter	NS	Xnez
Xnezahualcoyotl	M	Xnez-TANC-B1-1-M-12	31.784	10.232	0	1	1	1	0.569	16.605	0.437	18.681	6.782	5.608	9.925	7.044	8.912	8.063	1	1.391	17.517	0	0	0	0	courter	NS	Xnez
Xnezahualcoyotl	M	Xnez-TANC-B1-1-M-13	35.923	16.772	7	1	0	1	0.373	23.627	0.352	24.856	9.046	4.976	11.174	7.699	8.873	10.356	0	0	25.001	0	0	0	0	courter	NS	Xnez
Xnezahualcoyotl	F	Xnez-TANC-B1-1-F-01	37.477	0	0	1	0	0	0	0	0	0	6.469	3.296	11.271	6.846	9.552	8.946	0	0	0	0	0	0	0	courter	NS	Xnez
Xnezahualcoyotl	F	Xnez-TANC-B1-1-F-02	43.011	0	0	0	0	0	0	0	0	0	8.632	4.081	12.578	7.443	10.363	10.88	0	0	0	0	0	0	0	courter	NS	Xnez
Xnezahualcoyotl	F	Xnez-TANC-B1-1-F-03	38.856	0	0	0	0	0	0	0	0	0	6.864	3.686	11.406	6.88	9.071	9.673	0	0	0	0	0	1	0	courter	NS	Xnez
Xnezahualcoyotl	F	Xnez-TANC-B1-1-F-04	44.385	0	0	0	0	0	0	0	0	0	9.306	3.767	13.162	7.608	9.757	7.068	0	0	0	0	0	0	0	courter	NS	Xnez
Xnezahualcoyotl	F	Xnez-TANC-B1-1-F-05	41.114	0	0	0	0	0	0	0	0	0	8.547	3.633	11.843	6.875	9.456	6.879	0	0	0	0	0	0	0	courter	NS	Xnez
Xnigrensis	M	Xnig-NARC-16-XI-22-SNKR-01-M	24.835	6.602	0	1	0	0	0	0	0.422	21.51	6.929	3.818	7.198	5.14	7.795	8.544	0	7.614	13.918	0	0	0	0	sneaker	NS	Xnig_small
Xnigrensis	M	Xnig-NARC-16-XI-22-SNKR-02-M	26.681	0	0	1	0	0	0	0	0	0	7.166	4.5	8.119	5.506	7.635	7.027	0	9.768	0	0	0	0	0	sneaker	NS	Xnig_small
Xnigrensis	M	Xnig-NARC-16-XI-22-SNKR-03-M	27.107	0	0	1	1	0	0	0	0	0	7.397	4.059	8.309	5.676	8.067	9.074	0	9.683	0	0	0	0	0	sneaker	NS	Xnig_small
Xnigrensis	M	Xnig-NARC-16-XI-22-SNKR-05-M	24.037	0	0	1	0	0	0	0	0	0	6.557	3.282	6.903	4.748	7.113	6.134	0	8.141	0	0	0	0	0	sneaker	NS	Xnig_small
Xnigrensis	M	Xnig-NARC-16-XI-22-SNKR-07-M	27.098	0	0	1	1	0	0	0	0	0	6.829	3.631	8.651	5.869	7.884	7.003	0	10.498	0	0	0	0	0	sneaker	NS	Xnig_small
Xnigrensis	M	Xnig-NARC-16-XI-22-CRTR-11-M	28.744	4.519	0	1	0	0	0	0	0.401	22.332	8.927	6.377	9.375	6.223	9.242	5.317	0	8.4	14.056	0	0	0	0	courter	NS	Xnig_large
Xnigrensis	M	Xnig-NARC-16-XI-22-CRTR-12-M	29.761	5.323	0	1	0	1	0	0	0.238	25.356	9.295	6.655	10.201	6.779	9.192	8.015	0	11.471	15.065	0	0	0	0	courter	NS	Xnig_large
Xnigrensis	M	Xnig-NARC-16-XI-22-CRTR-14-M	30.703	0	0	1	0	1	0	0	0.507	17.615	9.904	4.869	10.418	7.399	9.368	10.058	0	7.798	9.559	0	0	0	0	courter	NS	Xnig_large
Xnigrensis	M	Xnig-NARC-16-XI-22-CRTR-16-M	33.623	11.631	0	1	0	1	0	0	0.437	28.565	9.848	5.132	11.567	8.094	10.358	11.072	0	9.278	17.475	0	0	0	0	courter	NS	Xnig_large
Xnigrensis	M	Xnig-NARC-16-XI-22-CRTR-21-M	33.456	5.587	0	1	0	0	0	0	0.369	25.214	10.609	7.191	11.304	8.081	10.143	9.79	0	10.313	15.234	0	0	0	0	courter	NS	Xnig_large
Xnigrensis	F	Xnig-F-01	24.054	0	0	0	0	0	0	0	0	0	4.498	2.903	6.379	3.752	6.019	6.116	0	7.068	0	0	0	0	0	polymorphic	NS	Xnig_large
Xnigrensis	F	Xnig-F-02	23.573	0	0	0	0	0	0	0	0	0	4.565	2.726	5.959	3.387	6.243	7.78	0	6.732	0	0	0	0	0	polymorphic	NS	Xnig_large
Xnigrensis	F	Xnig-F-03	23.865	0	0	0	0	0	0	0	0	0	4.336	3.919	6.434	3.431	6.56	7.738	0	6.853	0	0	0	0	0	polymorphic	NS	Xnig_large
Xnigrensis	F	Xnig-F-04	25.22	0	0	0	0	0	0	0	0	0	4.605	3.079	7.116	3.797	6.857	5.984	0	8.128	0	0	0	0	0	polymorphic	NS	Xnig_large
Xnigrensis	F	Xnig-F-05	24.422	0	0	0	0	0	0	0	0	0	4.503	2.959	6.839	4.062	6.949	8.359	0	9.033	0	0	0	0	0	polymorphic	NS	Xnig_large
Xpygmaeus	M	Xpyg-PTHC-VI-22-01-M	26.039	0	0	1	1	0	0	0	0	0	7.072	3.438	6.614	4.157	7.275	8.736	0	8.907	0	0	0	0	0	sneaker	NS	Xpyg
Xpygmaeus	M	Xpyg-PTHC-VI-22-02-M	27.53	0	0	1	1	0	0	0	0	0	6.071	4.079	6.464	4.403	7.681	7.744	0	8.983	0	0	0	0	0	sneaker	NS	Xpyg
Xpygmaeus	M	Xpyg-PTHC-VI-22-03-M	20.55	0	0	0	0	0	0	0	0	0	5.192	2.806	6.105	3.274	5.688	5.489	0	7.402	0	0	0	0	0	sneaker	NS	Xpyg
Xpygmaeus	M	Xpyg-PTHC-VI-22-04-M	25.084	0	0	0	0	0	0	0	0	0	6.553	3.509	6.791	4.246	6.546	7.636	0	8.078	0	0	0	0	0	sneaker	NS	Xpyg
Xpygmaeus	M	Xpyg-PTHC-VI-22-05-M	29.093	0.996	0	1	1	0	0	0	0	0	6.467	4.096	7.071	4.882	8.282	9.688	0	8.727	0	0	0	0	0	sneaker	NS	Xpyg
Xpygmaeus	F	Xpyg-PTHC-A3-2-F-01	32.989	0	0	0	0	0	0	0	0	0	6.854	4.699	9.083	5.189	8.99	6.783	0	8.682	0	0	0	0	0	sneaker	NS	Xpyg
Xpygmaeus	F	Xpyg-PTHC-A3-2-F-02	35.741	0	0	0	0	0	0	0	0	0	7.993	4.586	9.948	5.337	8.948	9.753	0	9.508	0	0	0	0	0	sneaker	NS	Xpyg
Xpygmaeus	F	Xpyg-PTHC-A3-2-F-01	22.447	0	0	0	0	0	0	0	0	0	4.904	2.985	6.168	3.497	5.613	4.856	0	6.017	0	0	0	0	0	sneaker	NS	Xpyg
Xpygmaeus	F	Xpyg-PTHC-A3-2-F-01	26.199	0	0	0	0	0	0	0	0	0	5.194	3.459	7.441	3.972	7.962	6.646	0	6.833	0	0	0	0	0	sneaker	NS	Xpyg
Xpygmaeus	F	Xpyg-PTHC-A3-2-F-01	29.943	0	0	0	0	0	0	0	0	0	6.361	4.048	7.312	4.27	7.332	7.178	0	10.632	0	0	0	0	0	sneaker	NS	Xpyg
Xvariatus	F	Xvar-COAC-TC1-2-F-01	32.133	0	0	1	0	0	0	0	0	0	5.127	3.344	8.602	5.082	7.385	8.92	0	0	0	0	0	1	1	ambiguous	P	Xvar
Xvariatus	F	Xvar-COAC-TC1-2-F-02	30.691	0	0	0	0	0	0	0	0	0	6.656	2.831	9.122	5.18	7.459	9.855	0	0	0	0	0	1	0	ambiguous	P	Xvar
Xvariatus	F	Xvar-COAC-TC1-2-F-03	28.067	0	0	0	0	0	0	0	0	0	5.115	2.949	8.07	4.428	6.635	8.945	0	0	0	0	0	1	0	ambiguous	P	Xvar
Xvariatus	F	Xvar-COAC-TC1-2-F-04	25.758	0	0	0	0	0	0	0	0	0	4.499	2.752	6.931	4	6.086	8.01	0	0	0	0	0	1	0	ambiguous	P	Xvar
Xvariatus	F	Xvar-COAC-TC1-2-F-05	30.303	0	0	1	0	0	0	0	0	0	5.47	3.26	8.513	4.905	7.497	8.416	0	0	0	0	0	1	0	ambiguous	P	Xvar
Xvariatus	M	Xvar-COAC-29-V-21-M-78	28.743	0	0	0	0	0	0	0	0	0	6.089	4.376	9.481	5.097	5.853	7.727	1	0	0	0	0	0	0	ambiguous	P	Xvar
Xvariatus	M	Xvar-COAC-29-V-21-M-82	31.785	0	0	0	0	0	0	0	0	0	7.293	4.146	10.833	5.783	8.259	9.453	1	0	0	0	0	0	1	ambiguous	P	Xvar
Xvariatus	M	Xvar-COAC-29-V-21-M-17	28.388	0	0	1	0	0	0	0	0	0	6.708	4.168	9.38	4.961	6.831	6.875	1	0	0	0	0	1	0	ambiguous	P	Xvar
Xvariatus	M	Xvar-COAC-29-V-21-M-42	37.233	0	0	1	1	0	0	0	0	0	9.426	5.56	13.018	7.005	10.203	8.949	0	0	0	0	0	1	0	ambiguous	P	Xvar
Xvariatus	M	Xvar-COAC-29-V-21-M-44	34.812	0	0	1	1	0	0	0	0	0	8.241	6.032	11.506	6.497	9.135	8.963	1	0	0	0	0	1	1	ambiguous	P	Xvar
Xmultilineatus	M	Xmult-IATC-M-37-SNKR	30.929	1.031	0	1	0	1	0	0	0.29	14.447	7.246	4.787	7.227	5.946	8.89	10.795	0	3.617	10.944	0	0	0	1	sneaker	NS	Xmul_small
Xmultilineatus	M	Xmult-IATC-M-55-CRTR	37.539	31.08	8	1	0	1	0.303	18.323	0.71	48.955	9.987	6.41	11.295	9.443	10.78	14.117	0	7.225	42.102	0	0	0	1	courter	NS	Xmul_large
Xmultilineatus	M	Xmult-IATC-M-5-SNKR	27.37	2.78	0	1	0	1	0	0	0.346	17.451	6.043	4.256	7.12	5.322	10.221	11.669	0	3.608	13.739	0	0	0	1	sneaker	NS	Xmul_small
Xmultilineatus	M	Xmult-IATC-M-19-CRTR	44.208	41.782	9	1	0	1	0.399	4.915	0.781	67.924	13.021	11.872	15.658	12.653	13.168	21.527	0	12.732	55.744	0	0	0	1	courter	NS	Xmul_large
Xmultilineatus	M	Xmult-IATC-M-75-SNKR	28.681	2.123	0	1	1	1	0	0	0.27	18.385	6.751	5.018	7.985	5.89	8.841	11.224	0	8.471	9.957	0	0	0	1	sneaker	NS	Xmul_small
Xmultilineatus	M	Xmult-IATC-M-22-CRTR	42.902	16.828	15	1	1	0	0	0	0.918	39.428	12.018	6.026	14.589	10.761	12.257	17.256	0	8.46	30.298	0	0	0	1	courter	NS	Xmul_large
Xmultilineatus	M	Xmult-IATC-M-26-CRTR	41.547	27.153	8	1	0	1	0.072	13.964	0.352	47.688	10.44	7.201	13.746	11.261	12.6	16.069	0	9.143	38.984	0	0	0	1	courter	NS	Xmul_large
Xmultilineatus	M	Xmult-IATC-M-79-SNKR	28.074	2.175	2	1	1	1	0	0	0.137	19.513	6.605	4.753	7.394	5.656	8.545	10.901	0	9.425	10.269	0	0	0	0	sneaker	NS	Xmul_small
Xmultilineatus	M	Xmult-IATC-M-31-CRTR	30.89	5.71	9	1	0	1	0	0	0.442	25.123	7.278	6.235	9.42	7.269	9.63	14.084	0	10.895	14.336	0	0	0	1	courter	NS	Xmul_large
Xmultilineatus	M	Xmult-IATC-M-57-SNKR	28.22	4.829	0	1	1	1	0.215	2.868	0.282	19.954	6.593	4.864	7.347	5.885	9.04	10.583	0	5.868	14.131	0	0	0	1	sneaker	NS	Xmul_small
Xmultilineatus	F	Xmult-IATC-F-41	39.05	0	0	1	1	0	0	0	0	0	8.954	4.738	11.412	6.381	9.037	12.15	0	8.993	0	0	0	0	1	polymorphic	NS	Xmul_large
Xmultilineatus	F	Xmult-IATC-F-05	37.579	0	0	1	0	0	0	0	0	0	9.201	5.167	10.78	6.271	10.4	11.237	0	9.391	0	0	0	0	1	polymorphic	NS	Xmul_large
Xmultilineatus	F	Xmult-IATC-F-46	38.145	0	0	1	1	0	0	0	0	0	8.504	4.936	10.427	6.006	9.6	11.496	0	12.118	0	0	0	0	0	polymorphic	NS	Xmul_large
Xmultilineatus	F	Xmult-IATC-F-03	41.16	0	0	1	1	0	0	0	0	0	9.922	5.483	12.598	7.575	10.496	10.953	0	12.191	0	0	0	0	1	polymorphic	NS	Xmul_large
Xmultilineatus	F	Xmult-IATC-F-27	38.864	0	0	1	1	0	0	0	0	0	9.628	4.841	11.572	6.688	10.335	11.345	0	9.432	0	0	0	0	0	polymorphic	NS	Xmul_large
Xhellerii	F	Xhel_210759_F_1	68.296	0	0	0	0	0	0	0	0	0	14.533	7.924	20.369	10.959	16.917	16.44	0	15.13	0	0	0	0	0	courter	SS	Xhel
Xhellerii	F	Xhel_210759_F_2	77.902	0	0	0	0	0	0	0	0	0	14.645	4.994	25.19	14.194	12.928	18.234	0	19.21	0	0	0	0	0	courter	SS	Xhel
Xhellerii	F	Xhel_210759_F_3	72.272	0	0	0	0	0	0	0	0	0	19.542	10.094	23.133	12.804	14.626	19.363	0	15.122	0	0	0	0	0	courter	SS	Xhel
Xhellerii	F	Xhel_210759_F_4	76.95	0	0	0	0	0	0	0	0	0	17.955	9.854	25.096	14.533	13.112	19.179	0	14.127	0	0	0	0	0	courter	SS	Xhel
Xhellerii	F	Xhel_210759_F_5	76.946	0	0	0	0	0	0	0	0	0	16.642	11.037	26.692	14.635	18.259	23.054	0	11.51	0	0	0	0	0	courter	SS	Xhel
Xhellerii	M	Xhel_210759_M_1	69.158	33.926	0	0	0	1	1.416	44.321	1.57	76.192	15.736	11.496	19.934	13.478	17.19	14.792	0	23.786	52.237	0	0	0	0	courter	SS	Xhel
Xhellerii	M	Xhel_210759_M_2	79.884	35.835	0	0	0	1	1.719	43.996	1.475	82.076	20.698	10.578	23.056	16.18	21.42	20.937	0	30.498	52.766	0	0	0	0	courter	SS	Xhel
Xhellerii	M	Xhel_210759_M_3	50.858	33.481	0	0	0	1	1.194	42.454	0.713	59.41	10.442	8.554	13.409	9.753	13.382	11.764	0	19.056	45.129	0	0	0	0	courter	SS	Xhel
Xhellerii	M	Xhel_210759_M_4	60.55	32.752	0	0	0	1	1.083	39.361	0.897	65.724	14.634	10.972	16.803	11.873	16.507	15.812	0	24.25	41.357	0	0	0	0	courter	SS	Xhel
Xhellerii	M	Xhel_210759_M_5	59.44	34.191	0	0	0	1	1.227	42.216	0.822	68.006	12.13	6.936	16.336	11.6	13.999	14.975	0	21.313	49.281	0	0	0	0	courter	SS	Xhel
Xxiphidium	M	Xxip_1450_M_1	33.038	1.669	6	1	1	0	0	0	0	0	6.758	4.657	10.988	5.99	8.407	8.985	1	0	0	0	0	0	0	ambiguous	P	Xxip
Xxiphidium	M	Xxip_1447_M_2	24.793	2.092	0	1	0	0	0	0	0	0	4.333	3.324	7.695	4.219	4.722	6.145	1	0	0	0	0	0	0	ambiguous	P	Xxip
Xxiphidium	M	Xxip_1446_M_3	26.37	0	0	0	0	0	0	0	0	0	4.322	2.993	7.37	4.311	4.337	5.417	1	0	0	0	0	0	0	ambiguous	P	Xxip
Xxiphidium	M	Xxip_1448_M_4	24.361	1.177	3	0	0	0	0	0	0	0	4.9	3.399	7.967	4.393	6.192	7.34	1	0	0	0	0	0	0	ambiguous	P	Xxip
Xxiphidium	M	Xxip_1449_M_5	23.121	1.312	3	0	1	0	0	0	0	0	4.22	2.921	7.119	3.811	4.774	6.34	1	0	0	0	0	0	0	ambiguous	P	Xxip
Xxiphidium	F	Xxip_1442_F_1	26.237	0	0	0	0	0	0	0	0	0	4.108	3.11	8.11	3.98	6.096	6.308	0	0	0	0	0	0	0	ambiguous	P	Xxip
Xxiphidium	F	Xxip_1444_F_2	30.62	0	0	0	0	0	0	0	0	0	5.051	4.11	9.793	4.724	5.329	7.417	0	0	0	0	0	0	0	ambiguous	P	Xxip
Xxiphidium	F	Xxip_1434_F_3	26.239	0	0	0	1	0	0	0	0	0	4.3	3.354	7.51	3.867	5.655	6.811	0	0	0	0	0	0	0	ambiguous	P	Xxip
Xxiphidium	F	Xxip_1434_F_4	25.81	0	0	0	1	0	0	0	0	0	4.511	3.112	7.345	3.833	5.853	7.114	0	0	0	0	0	0	0	ambiguous	P	Xxip
Xxiphidium	F	Xxiph_1439_F_5	26.115	0	0	0	1	0	0	0	0	0	4.706	3.075	8.104	3.939	5.594	6.283	0	0	0	0	0	0	0	ambiguous	P	Xxip
Xmaculatus	M	Xmac_1465_M_1	21.723	0	4	0	0	0	0	0	0	0	4.095	3.708	6.647	4.021	6.171	7.173	1	0	0	0	0	0	0	ambiguous	P	Xmac
Xmaculatus	M	Xmac_1464_M_2	20.964	0	4	0	0	0	0	0	0	0	3.618	3.647	6.462	3.929	5.995	6.104	0	0	0	0	0	0	0	ambiguous	P	Xmac
Xmaculatus	M	Xmac_1463_M_3	29.351	0	0	0	0	0	0	0	0	0	6.371	5.08	9.689	6.114	8.567	10.222	1	0	0	0	0	0	0	ambiguous	P	Xmac
Xmaculatus	M	Xmac_1462_M_4	25.6	0	1	0	0	0	0	0	0	0	5.464	4.758	8.399	5.234	7.927	8.453	1	0	0	0	0	0	0	ambiguous	P	Xmac
Xmaculatus	M	Xmac_1461_M_5	23.71	0	0	0	0	0	0	0	0	0	4.597	4.354	7.412	4.725	7.145	6.85	1	0	0	0	0	0	0	ambiguous	P	Xmac
Xmaculatus	F	Xmac_1456_F_1	30.306	0	0	0	0	0	0	0	0	0	5.955	5.194	10.134	5.308	7.87	8.867	0	0	0	0	0	0	0	ambiguous	P	Xmac
Xmaculatus	F	Xmac_1455_F_2	25.199	0	4	0	0	0	0	0	0	0	4.519	4.015	8.428	4.49	6.531	7.891	0	0	0	0	0	0	0	ambiguous	P	Xmac
Xmaculatus	F	Xmac_1458_F_3	23.889	0	1	0	0	0	0	0	0	0	4.606	4.001	7.912	4.361	6.529	7	0	0	0	0	0	0	0	ambiguous	P	Xmac
Xmaculatus	F	Xmac_1454_F_4	27.901	0	2	0	0	0	0	0	0	0	5.288	4.928	9.13	5.245	7.978	8.534	0	0	0	0	0	0	0	ambiguous	P	Xmac
Xmaculatus	F	Xmac_1453_F_5	26.119	0	1	0	0	0	0	0	0	0	4.884	4.56	8.792	5.25	7.312	7.95	0	0	0	0	0	0	0	ambiguous	P	Xmac
Pjonesii	M	Pjon_PLANK_M_1	34.483	0	0	1	1	0	0	0	0	0	8.512	4.538	9.379	5.61	5.759	10.749	0	0	0	0	0	0	0	ambiguous	outgroup	Pjon
Pjonesii	M	Pjon_PLANK_M_2	38.234	0	0	1	1	0	0	0	0	0	9.893	4.899	10.092	5.894	7.256	10.662	0	0	0	0	0	0	0	ambiguous	outgroup	Pjon
Pjonesii	M	Pjon_PLANK_M_3	33.209	0	0	1	1	0	0	0	0	0	8.513	4.129	9.082	5.628	5.89	8.37	0	0	0	0	0	0	0	ambiguous	outgroup	Pjon
Pjonesii	M	Pjon_PLANK_M_4	32.627	0	0	1	1	0	0	0	0	0	5.049	4.061	8.303	5.15	5.496	8.817	0	0	0	0	0	0	0	ambiguous	outgroup	Pjon
Pjonesii	M	Pjon_PLANK_M_5	32.903	0	0	1	1	0	0	0	0	0	7.489	3.794	8.076	5.563	5.434	9.109	0	0	0	0	0	0	0	ambiguous	outgroup	Pjon
Pjonesii	F	Pjon_AGZC_F_1	60.671	0	0	1	1	0	0	0	0	0	12.722	6.053	15.295	8.953	8.872	17.216	0	0	0	0	0	0	0	ambiguous	outgroup	Pjon
Pjonesii	F	Pjon_AGZC_F_2	37.924	0	0	1	1	0	0	0	0	0	8.916	3.574	8.961	5.564	6.143	10.183	0	0	0	0	0	0	0	ambiguous	outgroup	Pjon
Pjonesii	F	Pjon_AGZC_F_3	63.145	0	0	1	1	0	0	0	0	0	15.268	5.96	15.347	9.416	9.53	21.001	0	0	0	0	0	0	0	ambiguous	outgroup	Pjon
Pjonesii	F	Pjon_AGZC_F_4	64.407	0	0	1	1	0	0	0	0	0	13.071	8.156	15.535	9.811	9.906	19.027	0	0	0	0	0	0	0	ambiguous	outgroup	Pjon
Pjonesii	F	Pjon_AGZC_F_5	49.371	0	0	1	1	0	0	0	0	0	9.322	5.346	12.034	7.32	7.708	14.488	0	0	0	0	0	0	0	ambiguous	outgroup	Pjon
Gaffinis	M	Gaff_SB_M_01	22.716	0	0	0	0	0	0	0	0	0	2.099	3.976	6.246	3.194	4.997	3.488	0	0	0	0	0	0	0	ambiguous	outgroup	Gamb
Gaffinis	M	Gaff_SB_M_03	25.94	0	0	0	0	0	0	0	0	0	3.423	3.836	6.767	3.811	5.191	4.624	0	0	0	0	0	0	0	ambiguous	outgroup	Gamb
Gaffinis	M	Gaff_SB_M_04	24.655	0	0	0	0	0	0	0	0	0	2.681	3.546	6.554	3.874	5.904	4.36	0	0	0	0	0	0	0	ambiguous	outgroup	Gamb
Gaffinis	M	Gaff_SB_M_05	25.264	0	0	0	0	0	0	0	0	0	4.017	3.971	7.211	3.758	5.248	5.902	0	0	0	0	0	0	0	ambiguous	outgroup	Gamb
Gaffinis	M	Gaff_SB_M_06	27.031	0	0	0	0	0	0	0	0	0	3.109	4.389	6.846	4.059	5.523	5.292	0	0	0	0	0	0	0	ambiguous	outgroup	Gamb
Gaffinis	F	Gaff_SB_F_02	29.343	0	0	0	0	0	0	0	0	0	3.818	4.745	8.493	4.289	5.514	5.23	0	0	0	0	0	0	0	ambiguous	outgroup	Gamb
Gaffinis	F	Gaff_SB_F_03	30.176	0	0	0	0	0	0	0	0	0	4.014	3.699	7.239	4.104	5.956	7.162	0	0	0	0	0	0	0	ambiguous	outgroup	Gamb
Gaffinis	F	Gaff_SB_F_04	34.384	0	0	0	0	0	0	0	0	0	4.278	5.279	9.16	4.844	7.193	11.074	0	0	0	0	0	0	0	ambiguous	outgroup	Gamb
Gaffinis	F	Gaff_SB_F_05	29.861	0	0	0	0	0	0	0	0	0	3.732	2.804	6.135	4.464	6.941	7.059	0	0	0	0	0	0	0	ambiguous	outgroup	Gamb
Gaffinis	F	Gaff_SB_F_06	32.823	0	0	0	0	0	0	0	0	0	3.134	3.822	7.052	4.796	6.64	6.99	0	0	0	0	0	0	0	ambiguous	outgroup	Gamb
